# Supplementary material for: The Antarctic Weddell seal genome reveals evidence of selection on cardiovascular phenotype and lipid handling
Source: Commun Biol. 2022 Feb 17;5:140. doi: 10.1038/s42003-022-03089-2 (PMC8854659; doi:10.1038/s42003-022-03089-2)
Supplement: Supplementary file 3 — Supplemental Data 1–8 [file 42003_2022_3089_MOESM3_ESM.xlsx]

## Sheet: Supplementary Data 1
Table S1. Genome size data for pinniped representative genomes
NCBI Assembly	Species	Size (Ungapped length)	No. scaffolds	Scaffold N50	No. contigs	Contig N50	% masked with RepeatMasker	% Masked with WindowMasker	Submission Date	Submitter
ASM326570v1	Callorhinus ursinus (Northern fur seal)	2653028191	14230	31506801	52955	133024	42.52	32.61	2018-06-26	Canada's Genomics Enterprise
ASM402803v1	Eumetopias jubatus (Steller sea lion)	2418263165	7472	14018600	24747	242372	43.28	33.18	2019-01-15	Canada's Genomic Enterprise
Tufts_HGry_1.1	Halichoerus grypus (Gray seal)	2338231810	6880	1033864	6997	1011981	43.28	32.83	2020-04-15	Cummings School of Veterinary Medicine at Tufts University
LepWed1.0	Leptonychotes weddellii (Weddell seal)	2223164129	16711	904031	169547	23664	29.39	21.72	2013-03-29	Broad Institute
KU_Mleo_1.0	Mirounga leonina (Southern elephant seal)	2401735732	1115	54232831	23965	197908	43.48	33.11	2020-03-31	Earth Biogenome Project
ASM220157v1	Neomonachus schauinslandi (Hawaiian monk seal)	2347217317	7873	29518589	46708	112698	42.73	32.57	2017-06-20	Johns Hopkins University
Oros_1.0	Odobenus rosmarus divergens (Pacific walrus)	2300252077	3893	2616778	70656	89951	39.41	29.88	2013-01-16	Marine mammals
GSC_HSeal_1.0	Phoca vitulina (Harbor seal)	2342152204	5541	41024070	21602	283887	42.89	32.53	2019-02-11	Canada's Genome Enterprise
mZalCal1.pri.v2	Zalophus californianus (California sea lion)	2391147510	47	147124152	230	32626160	43.31	33.21	2020-07-14	Vertebrate Genomes Project
Note: Data are listed for genomes with an annotation generated by the NCBI eukaryotic annotation pipeline.

## Sheet: Supplementary Data 2
Table S2. Number of gene families that showed expansion, no change, or contraction for carnivore species, based on the most likely assignments of ancestral gene family sizes
Branch	Proteome size	Expansions	No Change	Contractions	Average Expansion
Cat (t=56)	19493	314	14671	1704	-0.073
Dog (t=47)	19856	444	14503	1715	-0.063
Ferret (t=40)	19910	326	14554	1787	-0.083
Panda (t=39)	19343	344	15084	1233	-0.052
Weddell seal (t=39)	19694	626	12487	3577	-0.182
Note: Branch lengths (t) reported in millions of years. Proteome size indicates the number of proteins for each species used as an analysis input. Proteins were distributed among 16,690 gene families by orthoMCL.

## Sheet: Supplementary Data 3
Table S3. Gene families that were expanded or contracted in the Weddell seal lineage, based on a stochastic birth and death model
Contraction (-) Expansion (+)	Gene Family Name	Subfamily name	Gene Family: Subfamily ID	Panther protein class	Family-wide p-value	Weddell seal branch-specific p-value	Wedddell Seal Orthogroup ID	Gene family size in carnivores
-	Inner membrane transporter (YGJI-related)	High affinity cationic amino acid transporter 1	43243:SF28	amino acid transporter	0	0	LepWed1025	Cat 9, Dog 11, Ferret 10, Panda 12, Weddell seal 1, carnivore ancestor 10
-	Dimethylalanine monooxygenase	Dimethylalanine monooxygenase (N-oxide forming) 1	23023:SF154	oxygenase	0.00031	4e-06	LepWed1066	Cat 7, Dog 7, Ferret 7, Panda 6, Weddell seal 1, carnovire ancestor 6
-	Olfactory receptors (family 5)	Olfactory receptor 5B2	48018:SF102	--	2e-05	1.2e-05	LepWed1211	Cat 6, Dog 6, Ferret 3, Panda 5, Weddell seal 0, carnivore ancestor 5
-	Aldehyde dehydrogenases	Retinal dehydrogenase 1	11699:SF140	dehydrogenase	0.00351	0.000111	LepWed1123	Cat 4, Dog 6, Ferret 5, Panda 5,Weddell seal 1, carnivore ancestor 5
-	Olfactory receptors (family 5)	Olfacotry receptor 5L1	48018:SF32	--	0.00327	0.000305	LepWed1833	Cat 2, Dog 3, Ferret 4, Panda3, Weddell seal 0, carnivore ancestor 3
-	Olfactory receptors (56B1-related)	Olfactory receptor 52N2	26450:SF74	--	0.01612	0.000305	LepWed2026	Cat 3, Dog 3, Ferret 3, Panda 2, Weddell seal 0, carnivore ancestor 3
-	Olfactory receptors (family 10)	Olfactory receptor 10G8	26453:SF7	--	0.012915	0.000305	LepWed2027	Cat 2, Dog 3, Ferret 3, Panda 3, Weddell seal 0, carnivore ancestor 3
-	Guanylate binding proteins	Guanylate binding protein 5	10751:SF40	heterotrimeric G-protein	0.01345	0.000833	LepWed1213	Cat 4, Dog 3, Ferret 4, Panda5, Weddell seal 1, carnivore ancestor 4
-	Acyl-coenzyme A synthetases	Acyl-coenzyme A synthetase ACSM5, mitochondrial	43605:SF6	ligase	0.01102	0.000833	LepWed1266	Cat 4, Dog 4, Ferret 5, Panda 5, Weddell seal 1, carnivore ancestor 4
-	Cyclic nucleotide gated channels	Potassium/sodium hyperpolarization activated cyclic nucleotide gated channel 1	45689:SF3	--	0.04102	0.000833	LepWed1329	Cat 3, Dog 4, Ferret 4, Panda 4, Weddell seal 1, carnivore ancestor 4
-	DNA helicases	Chromodomain helicase DNA binding protein 1	45623:SF7	--	0.04078	0.002847	LepWed1570	Cat 2, Dog 2, Ferret 2, Panda 3, Weddell seal 0, carnivore ancestor 2
-	Casein kinases	Casein kinase isoform gamma 1	11909:SF156	non-receptor serine/threonine protein kinase	0.0102	0.002847	LepWed1603	Cat 2, Dog 3, Ferret 2, Panda 3, Weddell seal 0, carnivore ancestor 2
-	Olfactory receptors (Adrenergic receptor related G protein coupled receptor)	Olfactory receptor 56A4-RELATED	24248:SF110	G-protein coupled receptor	0.0102	0.002847	LepWed2108	Cat 2, Dog 3, Ferret 2, Panda 3, Weddell seal 0, carnivore ancestor 2
-	Olfactory receptors (family 5)	Olfactory receptor 5M3	48018	--	0.0102	0.002847	LepWed2260	Cat 2, Dog 3, Ferret 2, Panda 3, Weddell seal 0, carnivore ancestor 2
-	Olfactory receptors (family 4)	Olfactory receptor 4B1	48002	--	0.01137	0.002847	LepWed2262	Cat 3, Dog 2, Ferret 3, Panda 2, Weddell seal 0, carnivore ancestor 2
-	T cell receptors (alpha variable 39)	T cell receptor (alpha variable 39)	19339:SF5	--	0.00258	0.002847	LepWed2334	Cat 1, Dog 2, Ferret 3, Panda3, Weddell seal 0, carnivore ancestor 2
-	Olfactory receptors (family 2)	Olfactory receptor 2A5	26453:SF232	--	0.04671	0.002847	LepWed2402	Cat 2, Dog 3, Ferret 2, Panda 2, Weddell seal 0, carnivore ancestor 2
-	Olfactory receptors (56B1-related)	Olfactory receptor 52N2	26450:SF161	--	0.002805	0.002847	LepWed2456	Cat 1, Dog 3, Ferret 2, Panda3, Weddell seal 0, carnivore ancestor 2
-	Olfactory receptors (family 3)	Olfactory receptor 3A1	48001:SF40	--	0.00269	0.002847	LepWed2510	Cat 3, Dog 1, Ferret 2, Panda 3, Weddell seal 0, carnivore ancestor 2
-	Olfactory receptors (family 13)	Olfactory receptor 13D1	26453:SF0	--	0.002805	0.002847	LepWed2520	Cat 1, Dog 3, Ferret 2, Panda 3, Weddell seal 0, carnivore ancestor 2
-	Olfactory receptors (family 2)	Olfactory receptor 2D3	26453:SF136	--	0.0124	0.002847	LepWed2668	Cat 1, Dog 2, Ferret 2, Panda 3, Weddell seal 0, carnivore ancestor 2
-	Histone H2A	Histone H2A-BBD type 1 related	23430:SF23	histone	0.01058	0.002847	LepWed2897	Cat 2, Dog 2, Ferret 1, Panda 3, Weddell seal 0, carnivore ancestor 2
-	Olfactory receptors (56B1-related)	Olfactory receptor 52E8	26450:SF170	--	0.015665	0.002847	LepWed2901	Cat 2, Dog 3, Ferret 2, Panda 1, Weddell seal 0, carnivore ancestor 2
-	G-protein coupled receptors	Adhesion G protein coupled receptor E2	12011:SF328	G-protein coupled receptor	0.016675	0.007416	LepWed1385	Cat 3, Dog 4, Ferret 2, Panda 4, Weddell seal, carnivore ancestor 3
-	Olfactory receptors (family 2)	Olfactory receptor 2F1	26453	--	0.040985	0.007416	LepWed1511	Cat 3, Dog 3, Ferret 4, Panda 4, Weddell seal 1, carnivore ancestor 3
+	Immunoglobulin light chain	T cell receptor alpha variable 9-1	23267:SF416	immunoglobulin	0.00037	9.7e-05	LepWed1234	Cat 2, Dog 2, Ferret 4, Panda 2, Weddell seal 7, carnivore ancestor 3
+	HLA class II gamma chain	Thyroglobulin	14093:SF19	scaffold/adaptor protein	0.00991	0.000126	LepWed2002	Cat 1, Dog 1, Ferret 1, Panda 1, Weddell seal 4, carnivore ancestor 1
+	Dynein heavy chain family protein	Dynein heavy chain, axonemal	10676	microtubule binding motor protein	0.00272	0.000152	LepWed1002	Cat 17, Dog 15, Ferret 16, Panda 19, Weddell seal 25, carnivore ancestor 18
+	Rho guanine exchange factor-related	Triple functional domain protein/Kalirin	22826	guanyl-nucleotide exchange factor	0.02993	0.000457	LepWed1493	Cat 3, Dog 2, Ferret 2, Panda 2, Weddell seal 5, carnivore ancestor 2
+	Titin	Protein sidekick	13817	--	0.0178	0.000457	LepWed1619	Cat 1, Dog 2, Ferret 2, Panda 2, Weddell seal 5, carnivore ancestor 2
+	10 KDa heat shock protein	10 Kda heat shock protein, mitochondrial	10772:SF0	chaperonin	0.01262	0.001991	LepWed3608	Cat 1, Dog 0, Ferret 1, Panda 1, Weddell seal 3, carnivore ancestor 1
+	40S ribosomal protein S26	40S ribosomal protein S26	12538:SF13	ribosomal protein	0.010565	0.001991	LepWed4353	Cat 1, Dog 1, Ferret 0, Panda 1, Weddell seal 3, carnivore ancestor 1
+	SAP domain containing ribonucleoprotein	SAP domain containing ribonucleoprotein	46551:SF1	--	0.00275	0.001991	LepWed5551	Cat 0, Dog 1, Ferret 1, Panda 0, Weddell seal 3, carnivore ancestor 1
+	P antigen family member 5-related	P antigen family member 5	14047:SF33	--	0.010305	0.001991	LepWed6675	Cat 1, Dog 1, Ferret 1, Panda 0, Weddell seal 3, carnivore ancestor 1
+	Calcitonin-related	Calcitonin	10505:SF14	peptide hormone	0.0043	0.031492	LepWed13492	Cat 0, Dog 0, Ferret 1, Panda 0, Weddell seal 2, carnivore ancestor 1
+	Cytochrome C oxidase subunit VIIC	Cytochrome C oxidase subunit 7C, mitochondrial	13313:SF0	oxidase	0.024595	0.031492	LepWed14708	Cat 0, Dog 1, Ferret 0, Panda 1, Weddell seal 2, carnivore ancestor 1
+	Histone H2A	Histone H2A	23430:SF11	histone	0.030425	0.031492	LepWed15454	Cat 0, Dog 0, Ferret 1, Panda 1, Weddell seal 2, carnivore ancestor 1
+	Kita-Kyushu lung cancer antigen 1	Kita-Kyushu lung cancer antigen 1	38650:SF1	--	0.011385	0.031492	LepWed15704	Cat 1, Dog 1, Ferret 0, Panda 0, Weddell seal 2, carnivore ancestor 1
+	T cell receptor alpha chain V-region related	T cell receptor alpha variable 10	19433:SF103	immunoglobulin receptor	0.004615	0.031492	LepWed15918	Cat 0, Dog 0, Ferret 0, Panda 1, Weddell seal 2, carnivore ancestor 1
+	Testis-expressed protein 19	Testis expressed protein 19	31387	--	0.004615	0.031492	LepWed15997	Cat 0, Dog 0, Ferret 0, Panda 1, Weddell seal 2, carnivore ancestor 1
+	Polyadenylate-binding protein 1-like 2 (gene name)	--	--	--	0.004615	0.031492	LepWed16383	Cat 0, Dog 0, Ferret 0, Panda 1, Weddell seal 2, carnivore ancestor 1
+	Olfactory receptors (family 6)	Olfactory receptor 6C3	26454	--	0.004615	0.031492	LepWed16392	Cat 0, Dog 0, Ferret 0, Panda 1, Weddell seal 2, carnivore ancestor 1
+	Nut family member 1	Nut family member 2a-related	22879:SF14	--	0.003245	0.031492	LepWed16470	Cat 0, Dog 1, Ferret 0, Panda 0, Weddell seal 2, carnivore ancestor 1
+	Transposon	--	19303	--	0.003245	0.031492	LepWed16565	Cat 0, Dog 1, Ferret 0, Panda 0, Weddell seal 2, carnivore ancestor 1
+	Interleukin-28 and 29	--	31943	--	0.0043	0.031492	LepWed16718	Cat 0, Dog 0, Ferret 1, Panda 0, Weddell seal 2, carnivore ancestor 1
+	60S ribosomal protein L21 (Weddell seal only family)	60S ribosomal protein L21	20981:SF8	ribosomal protein	0.00057	0.031492	LepWed17553	Cat 0, Dog 0, Ferret 0, Panda 0, Weddell seal 2, carnivore ancestor 1
+	Tarsh-related fibronectin domain-containing (Weddell seal only family)	--	23197	--	0.00057	0.031492	LepWed17561	Cat 0, Dog 0, Ferret 0, Panda 0, Weddell seal 2, carnivore ancestor 1
+	60S ribosomal protein L10 (Weddell seal only family)	60S ribosomal protein L10	11726:SF36	ribosomal protein	0.00057	0.031492	LepWed17563	Cat 0, Dog 0, Ferret 0, Panda 0, Weddell seal 2, carnivore ancestor 1
+	Small inducible cytokine A (Weddell seal only family)	C-C motif chemokine	12015	cytokine	0.00057	0.031492	LepWed17584	Cat 0, Dog 0, Ferret 0, Panda 0, Weddell seal 2, carnivore ancestor 1
+	Calcium binding proteins (Weddell seal only family)	Hippocalcin	23055	--	0.00057	0.031492	LepWed17608	Cat 0, Dog 0, Ferret 0, Panda 0, Weddell seal 2, carnivore ancestor 1
+	Ubiquitin-conjugating enzyme E2 (Weddell seal only family)	Ubiquitin-conjugating enzyme E2 variant 1	24068:SF323	ubiquitin-protein ligase	0.00057	0.031492	LepWed17609	Cat 0, Dog 0, Ferret 0, Panda 0, Weddell seal 2, carnivore ancestor 1
+	Actin (Weddell seal only family)	Actin, muscle	11937	actin and actin related protein	0.00057	0.031492	LepWed17622	Cat 0, Dog 0, Ferret 0, Panda 0, Weddell seal 2, carnivore ancestor 1
+	Zinc finger (Weddell seal only family)	Zinc finger protein 559	24381:SF77	C2H2 zinc finger transcription factor	0.00057	0.031492	LepWed17628	Cat 0, Dog 0, Ferret 0, Panda 0, Weddell seal 2, carnivore ancestor 1
+	DNA replication licensing factor MCM family member (Weddell seal only family)	--	11630	DNA binding protein	0.00057	0.031492	LepWed17778	Cat 0, Dog 0, Ferret 0, Panda 0, Weddell seal 2, carnivore ancestor 1
+	Histone H3 (Weddell seal only family)	Histone H3.1	11426:SF204	--	0.00057	0.031492	LepWed17785	Cat 0, Dog 0, Ferret 0, Panda 0, Weddell seal 2, carnivore ancestor 1
+	Immunoglobulin heavy chain (Weddell seal only family)	--	23266	immunoglobulin	0.00057	0.031492	LepWed17807	Cat 0, Dog 0, Ferret 0, Panda 0, Weddell seal 2, carnivore ancestor 1
+	V-type proton ATPase catalytic subunit A (Weddell seal only family)	V-type proton ATPase catalytic subunit A	43607:SF1	ATP synthase	0.00057	0.031492	LepWed17808	Cat 0, Dog 0, Ferret 0, Panda 0, Weddell seal 2, carnivore ancestor 1
+	Ubiquitin (Weddell seal only family)	Ubiquitin-40S ribosomal protein S27A	10666:SF258	--	0.00057	0.031492	LepWed17812	Cat 0, Dog 0, Ferret 0, Panda 0, Weddell seal 2, carnivore ancestor 1
+	Adhesion G-protein coupled receptor (Weddell seal only family)	Adhesion G protein-coupled receptor E2	12011:SF328	G-protein coupled receptor	0.00057	0.031492	LepWed6679	Cat 0, Dog 0, Ferret 0, Panda 0, Weddell seal 2, carnivore ancestor 1
+	Ubiquitin fold modifier 1	Ubiquitin fold modifier 1	15825:SF0	--	0.014665	0.031492	LepWed8554	Cat 1, Dog 0, Ferret 1, Panda 0, Weddell seal 2, carnivore ancestor 1
Note: Gene family and subfamily names are provided from Panther. Subfamily information is provide when all genes in the OrthoGroup mapped to the same Subfamily, otherwise Family is reported alone. -- indicates no gene family match in Panther, in this case the gene name of proteins in the orthogroup is included. Gene families are ranked by Weddell seal branch p-value. Panther protein class is prov…

## Sheet: Supplementary Data 4
Table S4. List of genes containing at least one positive selection site in Weddell seals
Gene ID	Gene Name	# verified sites	p	w (t=0)	lnL	Parameter Estimates	Description
Rai14	Retinoic Acid Induced 14	80	3	1	-27581.4	p0=0.75482 p1=0.16979 p2=0.06154 p3=0.01384 w0=0.08266 w1=1.00000 w2=999.00000	Actin regulation, establishment of sperm polarity and normal spermatid adhesion
Kif6	Kinesin Family Member 6	78	3	2	-20616.8	p0=0.65426 p1=0.24220 p2=0.07557 p3=0.02797 w0=0.07076 w1=1.00000 w2=273.97648	Molecular motors, ubiquitously expressed in coronary arteries and vascular tissue
Pde11a	Phosphodiesterase 11A	66	3	0	-21292.6	p0=0.83532 p1=0.09494 p2=0.06262 p3=0.00712 w0=0.05276 w1=1.00000 w2=999.00000	Signal transduction, regulates intracellular concentration of cyclic nucleotides cAMP and cGMP, catalyzes the hydrolysis of cAMP and cGMP to 5-AMP and 5-GMP
Disc1	Disrupted In Schizophrenia 1	44	3	2	-28801.4	p0=0.53680 p1=0.39205 p2=0.04112 p3=0.03003 w0=0.24288 w1=1.00000 w2=999.00000	Involved in neurite outgrowth and cortical development
Gipc3	GIPC PDZ Domain Containing Family Member 3	31	3	2	-12728.5	p0=0.41321 p1=0.51933 p2=0.02989 p3=0.03757 w0=0.30504 w1=1.00000 w2=22.29899	Postnatal maturation of the hair bundle and long-term survival of hair cells and spiral ganglion
Mroh9	Maestro Heat Like Repeat Family Member 9	25	3	2	-29433.4	p0=0.52063 p1=0.45075 p2=0.01534 p3=0.01328 w0=0.14715 w1=1.00000 w2=998.99964	Uncharacterized
Adam7	ADAM Metallopeptidase Domain 7	21	3	2	-26083.3	p0=0.60658 p1=0.36555 p2=0.01739 p3=0.01048 w0=0.16602 w1=1.00000 w2=644.28712	Transmembrane protein with roles in cell signaling, adhesion and migration
L1td1	LINE1 Type Transposase Domain Containing 1	20	3	2	-12529.8	p0=0.41562 p1=0.48837 p2=0.04414 p3=0.05187 w0=0.16164 w1=1.00000 w2=497.29744	DNA binding transcription factor activity, signal transducer activity
Ssh1	Slingshot Protein Phosphatase 1	20	3	10	-29832.6	p0=0.68337 p1=0.21336 p2=0.07870 p3=0.02457 w0=0.06692 w1=1.00000 w2=81.10647	Phosphatase, regulates actin filament dynamics
Mep1a	Meprin A Subunit Alpha	18	3	10	-23219.5	p0=0.67311 p1=0.30914 p2=0.01216 p3=0.00559 w0=0.08248 w1=1.00000 w2=998.99994	Collagen chain trimerization, metalloendopeptidase activity, metallopeptidase activity
Enpep	Glutamyl Aminopeptidase	17	3	2	-28333.1	p0=0.68103 p1=0.30156 p2=0.01206 p3=0.00534 w0=0.06391 w1=1.00000 w2=95.85763	Role in catabolic pathway of renin-angiotensin system
Znf316	Zinc Finger Protein 316	15	3	2	-27588	p0=0.80328 p1=0.17032 p2=0.02177 p3=0.00462 w0=0.05818 w1=1.00000 w2=174.82263	Nucleic acid binding
Adcy8	Adenylate Cyclase 8	14	3	2	-23393.3	p0=0.95255 p1=0.03846 p2=0.00865 p3=0.00035 w0=0.02390 w1=1.00000 w2=44.32473	Catalyses formation of cyclic AMP from ATP
Trim28	Tripartite Motif Containing 28	13	3	1	-19583.7	p0=0.87072 p1=0.11033 p2=0.01682 p3=0.00213 w0=0.04359 w1=1.00000 w2=498.40721	Mediates transcriptional control by interaction with the Kruppel-associated box repression domain found in many transcription factors
Ddx31	DEAD-Box Helicase 31	12	3	2	-22921.7	p0=0.55287 p1=0.35841 p2=0.05382 p3=0.03489 w0=0.07191 w1=1.00000 w2=106.86853	Putative RNA helicase, implicated in alteration of RNA secondary structure such as translation initiation, nuclear and mitochondrial splicing, and ribosome and spliceosome assembly
Susd6	Sushi Domain Containing 6	12	3	2	-6750.73	p0=0.86086 p1=0.11025 p2=0.02561 p3=0.00328 w0=0.06919 w1=1.00000 w2=999.00000	May play a role in growth-suppressive activity and cell death, cytokine production
Stkld1	Serine/Threonine Kinase Like Domain Containing 1	11	3	2	-25396.7	p0=0.64466 p1=0.32344 p2=0.02124 p3=0.01066 w0=0.15718 w1=1.00000 w2=998.99993	Transferase activity, transferring phosphorus-containing groups, protein tyrosine kinase activity
Sel1l3	SEL1L Family Member 3	11	3	2	-27368.4	p0=0.63548 p1=0.16421 p2=0.15918 p3=0.04113 w0=0.05729 w1=1.00000 w2=998.99235	Uncharacterized
Ankrd27	Ankyrin Repeat Domain 27	11	3	2	-29966.9	p0=0.81621 p1=0.17853 p2=0.00431 p3=0.00094 w0=0.08364 w1=1.00000 w2=109.58314	Vesicle-mediated transport, GTPase activator activity, Rab GTPase binding
Pitrm1	Pitrilysin Metallopeptidase 1	11	3	2	-31545.5	p0=0.84750 p1=0.12826 p2=0.02106 p3=0.00319 w0=0.08947 w1=1.00000 w2=8.47914	Degrades post-cleavage mitochondrial transit peptides
Invs	Inversin	11	3	10	-27163.3	p0=0.68325 p1=0.30871 p2=0.00554 p3=0.00250 w0=0.03919 w1=1.00000 w2=250.83199	May function in renal tubular development and function, and in left-right axis determination, interacts with calmodulin
Cnot10	CCR4-NOT Transcription Complex Subunit 10	11	3	2	-15623.6	p0=0.94343 p1=0.03613 p2=0.01969 p3=0.00075 w0=0.03751 w1=1.00000 w2=10.91214	mRNA deadenylase, linked to bulk mRNA degradation, miRNA-mediated repression, translational repression during translational initiation, general transcription regulation
Spocd1	SPOC Domain Containing 1	10	3	2	-45438.6	p0=0.39407 p1=0.57901 p2=0.01090 p3=0.01602 w0=0.18790 w1=1.00000 w2=279.11613	Transcription factor
Iqch	IQ Motif Containing H	10	3	2	-33213.3	p0=0.60268 p1=0.34760 p2=0.03153 p3=0.01819 w0=0.12879 w1=1.00000 w2=998.99995	Testis development
Pard3b	Par-3 Family Cell Polarity Regulator Beta	10	3	2	-28010	p0=0.71831 p1=0.14975 p2=0.10918 p3=0.02276 w0=0.10567 w1=1.00000 w2=221.31633	involved in asymmetrical cell division, cell polarization processes, may play a role in the formation of epithelial tight junctions
Rbsn	Rabenosyn, RAB Effector	10	3	2	-20473.3	p0=0.73023 p1=0.16894 p2=0.08189 p3=0.01894 w0=0.07319 w1=1.00000 w2=999.00000	Interacts with Ras-related proteins that regulate membrane trafficking
Slc26a5	Solute Carrier Family 26 Member 5	9	3	2	-16589.5	p0=0.92498 p1=0.06702 p2=0.00747 p3=0.00054 w0=0.04452 w1=1.00000 w2=998.99982	Molecular motor in motile outer hair cells (OHCs) of the cochlea, inducing changes in cell length that act to amplify sound levels
Mccc1	Methylcrotonoyl-CoA Carboxylase 1	9	3	2	-20301	p0=0.77459 p1=0.11995 p2=0.09132 p3=0.01414 w0=0.11661 w1=1.00000 w2=999.00000	Catalyzes the carboxylation of 3-methylcrotonyl-CoA to form 3-methylglutaconyl-CoA
Slc26a8	Solute Carrier Family 26 Member 8	9	3	2	-35697.7	p0=0.48053 p1=0.40822 p2=0.06015 p3=0.05110 w0=0.12946 w1=1.00000 w2=999.00000	Anion exchanger mediating chloride, sulfate and oxalate transport, role in spermatogenesis
Prdm16	PR/SET Domain 16	9	3	2	-27611.6	p0=0.90217 p1=0.05280 p2=0.04254 p3=0.00249 w0=0.06663 w1=1.00000 w2=999.00000	Binds DNA, transcription regulator, regulates the differentiation of myoblastic precursors into brown adipose cells, repressor of TGF-beta signaling
Ppp1r21	Protein Phosphatase 1 Regulatory Subunit 21	8	3	2	-16846.3	p0=0.87446 p1=0.08588 p2=0.03611 p3=0.00355 w0=0.04841 w1=1.00000 w2=7.77214	Phosphatase
Phkb	Phosphorylase Kinase Regulatory Subunit Beta	8	3	2	-23367.4	p0=0.88940 p1=0.09251 p2=0.01638 p3=0.00170 w0=0.04093 w1=1.00000 w2=35.43517	Glycogen storage, lipid metabolism, insulin signaling
Nyap2	Neuronal Tyrosine-Phosphorylated Phosphoinositide-3-Kinase Adaptor 2	8	3	2	-18315.7	p0=0.92753 p1=0.05378 p2=0.01767 p3=0.00102 w0=0.06485 w1=1.00000 w2=998.99999	Activates PI3K and concomitantly recruits the WAVE1 complex to the close vicinity of PI3K, regulates neuronal morphogenesis
Znf598	Zinc Finger Protein 598	8	3	2	-24766	p0=0.82829 p1=0.16454 p2=0.00599 p3=0.00119 w0=0.08697 w1=1.00000 w2=22.70068	Component of the mammalian 4EHP (m4EHP) complex, which functions as a translation repressor in embryonic development
Krt80	Keratin 80	8	3	2	-12939.9	p0=0.67112 p1=0.14924 p2=0.14696 p3=0.03268 w0=0.07904 w1=1.00000 w2=138.79834	Type II epithelial keratin, structurally similar to type II hair keratin
Wdr59	WD Repeat Domain 59	8	3	0	-19887.4	p0=0.96279 p1=0.02276 p2=0.01412 p3=0.00033 w0=0.02146 w1=1.00000 w2=998.99977	Indirectly activates mTORC1 and the TORC1 signaling pathway through the inhibition of the GATOR1 subcomplex
Aacs	Acetoacetyl-CoA Synthetase	8	3	1	-16858	p0=0.91115 p1=0.07476 p2=0.01302 p3=0.00107 w0=0.05752 w1=1.00000 w2=442.29440	Acetoacetate-CoA and butyrate-CoA ligase activity, ketone body use for fatty acid-synthesis.
Catsper1	Cation Channel Sperm Associated 1	8	3	2	-28656.5	p0=0.38624 p1=0.50465 p2=0.04730 p3=0.06181 w0=0.11499 w1=1.00000 w2=297.69502	Sperm motility
Tbc1d31	TBC1 Domain Family Member 31	7	3	2	-28173.3	p0=0.80023 p1=0.19400 p2=0.00464 p3=0.00113 w0=0.08550 w1=1.00000 w2=145.60203	Uncharacterized
Klhl29	Kelch Like Family Member 29	7	3	2	-13721	p0=0.92525 p1=0.02729 p2=0.04610 p3=0.00136 w0=0.02252 w1=1.00000 w2=998.99971	Protein binding
Selp	Selectin P	7	3	2	-26492.6	p0=0.59856 p1=0.36853 p2=0.02037 p3=0.01254 w0=0.13169 w1=1.00000 w2=998.99978	Platelet activation, mediates the interaction of activated endothelial cells or platelets with leukocytes
Zranb3	Zinc Finger RANBP2-Type Containing 3	7	3	2	-29237.1	p0=0.65544 p1=0.33300 p2=0.00766 p3=0.00389 w0=0.08562 w1=1.00000 w2=412.29126	Nucleic acid binding, endonuclease activity
Ldlrad2	Low Density Lipoprotein Receptor Class A Domain Containing 2	7	3	2	-9229.28	p0=0.67220 p1=0.28945 p2=0.02681 p3=0.01154 w0=0.19050 w1=1.00000 w2=999.00000	Cholesterol metabolism
Fhdc1	FH2 Domain Containing 1	7	3	0	-39375.6	p0=0.65479 p1=0.31046 p2=0.02357 p3=0.01118 w0=0.12965 w1=1.00000 w2=999.00000	Actin and microtubule acetylation and stabilization
Lkaaear1	LKAAEAR Motif Containing 1	7	3	2	-7088.69	p0=0.63300 p1=0.22532 p2=0.10449 p3=0.03719 w0=0.13707 w1=1.00000 w2=999.00000	Uncharacterized
Dennd3	DENN Domain Containing 3	7	3	2	-35371.3	p0=0.73743 p1=0.12789 p2=0.11477 p3=0.01991 w0=0.08321 w1=1.00000 w2=812.46107	Regulates autophagy in response to starvation, plays a role in protein transport from recycling endosomes to lysosomes
Actl11	Actin Like 8	7	3	2	-27030.7	p0=0.52745 p1=0.46536 p2=0.00382 p3=0.00337 w0=0.14152 w1=1.00000 w2=184.83726	Cytoskeleton
Bbs9	Bardet-Biedl Syndrome 9	6	3	2	-19813.9	p0=0.85644 p1=0.10443 p2=0.03487 p3=0.00425 w0=0.08793 w1=1.00000 w2=329.23021	Parathyroid hormone action in bones
Ano6	Anoctamin 6	6	3	2	-23042.8	p0=0.83271 p1=0.15168 p2=0.01320 p3=0.00240 w0=0.06079 w1=1.00000 w2=314.05688	Small-conductance calcium-activated nonselective cation (SCAN) channel, regulates phospholipid scrambling in platelets and osteoblasts
Tsc1	TSC Complex Subunit 1	6	3	1	-26554.3	p0=0.84538 p1=0.15279 p2=0.00155 p3=0.00028 w0=0.08715 w1=1.00000 w2=574.77288	Growth inhibitory protein thought to play a role in the stabilization of tuberin
Pign	Phosphatidylinositol Glycan Anchor Biosynthesis Class N	6	3	2	-24506.3	p0=0.72699 p1=0.27053 p2=0.00181 p3=0.00067 w0=0.09275 w1=1.00000 w2=999.00000	Glycosylphosphatidylinositol (GPI)-anchor biosynthesis, surface anchoring to blood cells
Ncapd2	Non-SMC Condensin I Complex Subunit D2	6	3	2	-35125.7	p0=0.77586 p1=0.18065 p2=0.03528 p3=0.00821 w0=0.07824 w1=1.00000 w2=201.42130	Regulatory subunit of the condensin complex
Mmp7	Matrix Metallopeptidase 7	5	3	2	-9106.58	p0=0.60670 p1=0.36674 p2=0.01655 p3=0.01001 w0=0.10182 w1=1.00000 w2=41.13289	Extracellular matrix breakdown in embryonic development, reproduction, and tissue remodeling, differs from most MMP family members in that it lacks a conserved C-terminal hemopexin domain, involved in wound healing
Wdr91	WD Repeat Domain 91	5	3	2	-16740.9	p0=0.83902 p1=0.08404 p2=0.06994 p3=0.00700 w0=0.03562 w1=1.00000 w2=84.92927	Negative regulator of the PI3 kinase/PI3K activity associated with endosomal membranes, may play a role in meiosis
Simc1	SUMO Interacting Motifs Containing 1	5	3	10	-26769.4	p0=0.53594 p1=0.43316 p2=0.01709 p3=0.01381 w0=0.08033 w1=1.00000 w2=999.00000	SUMO polymer binding
Ppp1r15a	Protein Phosphatase 1 Regulatory Subunit 15A	5	3	2	-27161.1	p0=0.35776 p1=0.62675 p2=0.00563 p3=0.00986 w0=0.20082 w1=1.00000 w2=999.00000	Induced following stressful growth arrest conditions and treatment with DNA-damaging agents
Znf74	Zinc Finger Protein 74	5	3	2	-13709.2	p0=0.69987 p1=0.26978 p2=0.02190 p3=0.00844 w0=0.06750 w1=1.00000 w2=325.44956	Nucleic acid binding
Scnn1d	Sodium Channel Epithelial 1 Delta Subunit	5	3	2	-18643.1	p0=0.55963 p1=0.14944 p2=0.22962 p3=0.06131 w0=0.15149 w1=1.00000 w2=84.14429	Sodium resorption in distal kidney tubule, epithelial sodium transport
Slc5a9	Solute Carrier Family 5 Member 9	5	3	2	-17509.8	p0=0.79968 p1=0.19421 p2=0.00491 p3=0.00119 w0=0.05334 w1=1.00000 w2=999.00000	Sodium-dependent transport of D-mannose, D-glucose and D-fructose
Ipo9	Importin 9	5	3	2	-21691.2	p0=0.91597 p1=0.05635 p2=0.02608 p3=0.00160 w0=0.03478 w1=1.00000 w2=999.00000	Nuclear protein transport receptor, may mediate nuclear import of H2B, H2A, H3, H4 histones
Nbn	Nibrin	5	3	0	-22583.4	p0=0.63918 p1=0.34511 p2=0.01020 p3=0.00551 w0=0.13758 w1=1.00000 w2=296.03363	DNA double-strand break repair, DNA damage-induced checkpoint activation
Dspp	Dentin Sialophosphoprotein	5	3	2	-27213.6	p0=0.44656 p1=0.54591 p2=0.00339 p3=0.00414 w0=0.26433 w1=1.00000 w2=133.32508	Dentinogenesis
Znf556	Zinc Finger Protein 556	5	3	10	-5661.66	p0=0.56978 p1=0.41461 p2=0.00903 p3=0.00657 w0=0.09477 w1=1.00000 w2=29.06220	Transcriptional regulation
Brd8	Bromodomain Containing 8	5	3	2	-3059.76	p0=0.74157 p1=0.24786 p2=0.00792 p3=0.00265 w0=0.11924 w1=1.00000 w2=998.99990	Transcriptional co-activation, component of NuA4 histone acetyltransferase complex, which may play a role in DNA repair when recruited to sites of DNA damage
Krtap5-10	Keratin Associated Protein 5-10	5	3	2	-2447.42	p0=0.70354 p1=0.26447 p2=0.02325 p3=0.00874 w0=0.04666 w1=1.00000 w2=65.06736	Forms hair cortex
Ecd	Ecdysoneless Cell Cycle Regulator	4	3	2	-16546.3	p0=0.75692 p1=0.22754 p2=0.01195 p3=0.00359 w0=0.13238 w1=1.00000 w2=545.82616	Regulator of p53/TP53 stability and function, transcription regulation, in vitro transactivation activity enhanced by EP300, cell cycle progression
Pla2g4e	Phospholipase A2 Group IVE	4	3	2	-23016.3	p0=0.69087 p1=0.25089 p2=0.04272 p3=0.01551 w0=0.07888 w1=1.00000 w2=999.00000	Regulation of membrane tubule-mediated transport, clathrin-independent endocytic pathway
Tmem260	Transmembrane Protein 260	4	3	2	-17541.1	p0=0.74112 p1=0.20121 p2=0.04536 p3=0.01231 w0=0.07786 w1=1.00000 w2=999.00000	Unknown function, associaed diseases include structural heart defects and renal anomalies syndrome
Dab2	DAB2, Clathrin Adaptor Protein	4	3	2	-17480.3	p0=0.67611 p1=0.25151 p2=0.05275 p3=0.01962 w0=0.08062 w1=1.00000 w2=998.99979	mitogen-responsive phosphoprotein, possible tumor suppressor
Chd1l	Chromodomain Helicase DNA Binding Protein 1 Like	4	3	2	-22250.8	p0=0.78391 p1=0.21320 p2=0.00227 p3=0.00062 w0=0.08522 w1=1.00000 w2=999.00000	DNA helicase, role in chromatin-remodeling following DNA damage
Txlnb	Taxilin Beta	4	3	2	-22827.7	p0=0.55294 p1=0.39593 p2=0.02979 p3=0.02133 w0=0.06450 w1=1.00000 w2=159.88041	Promotes motor nerve regeneration, may be involved in intracellular vesicle traffic
Parp9	Poly(ADP-Ribose) Polymerase Family Member 9	4	3	0	-33090.5	p0=0.45602 p1=0.51687 p2=0.01271 p3=0.01440 w0=0.16553 w1=1.00000 w2=323.19458	DNA damage repair, immune responses including interferon-mediated antiviral defenses
Dcbld1	Discoidin, CUB And LCCL Domain Containing 1	4	3	10	-18418.4	p0=0.71003 p1=0.25691 p2=0.02428 p3=0.00878 w0=0.14177 w1=1.00000 w2=309.17476	Oligosaccharide binding
Wdr86	WD Repeat Domain 86	4	3	2	-13068.4	p0=0.79643 p1=0.15128 p2=0.04395 p3=0.00835 w0=0.07566 w1=1.00000 w2=233.68326	Uncharacterized
Ccdc170	Coiled-Coil Domain Containing 170	4	3	2	-23154.3	p0=0.72384 p1=0.26091 p2=0.01121 p3=0.00404 w0=0.19768 w1=1.00000 w2=39.11118	Unknown function, genomic region implicated in breast cancer and bone mineral density
Ccdc80	Coiled-Coil Domain Containing 80	4	3	10	-25568.4	p0=0.77726 p1=0.18626 p2=0.02943 p3=0.00705 w0=0.07985 w1=1.00000 w2=998.99849	Promotes cell adhesion and matrix assembly
Suco	SUN Domain Containing Ossification Factor	4	3	10	-31702	p0=0.67839 p1=0.31299 p2=0.00590 p3=0.00272 w0=0.07615 w1=1.00000 w2=999.00000	Required for bone modeling during late embryogenesis, regulates type I collagen synthesis in osteoblasts during their postnatal maturation
Vcpip1	Valosin Containing Protein Interacting Protein 1	4	3	2	-20034.2	p0=0.92799 p1=0.07063 p2=0.00128 p3=0.00010 w0=0.04779 w1=1.00000 w2=138.21877	Acts as a deubiquitinating enzyme, necessary for VCP-mediated reassembly of Golgi stacks after mitosis
Fgfr2	Fibroblast Growth Factor Receptor 3	4	3	2	-20138.3	p0=0.88270 p1=0.10885 p2=0.00753 p3=0.00093 w0=0.06292 w1=1.00000 w2=106.06949	Bone development and maintenance
Rxfp1	Relaxin/Insulin Like Family Peptide Receptor 1	4	3	2	-19260.5	p0=0.75399 p1=0.23374 p2=0.00937 p3=0.00290 w0=0.09553 w1=1.00000 w2=998.99964	Receptor for relaxins, activity mediated by G proteins leading to stimulation of adenylate cyclase and an increase of cAMP, may inhibit cAMP degradation
Nkx2-8	NK2 Homeobox 8	4	3	2	-5315.87	p0=0.88333 p1=0.10385 p2=0.01147 p3=0.00135 w0=0.09392 w1=1.00000 w2=999.00000	Homeobox-containing developmental regulator associated with liver development
Znf865	Zinc Finger Protein 865	4	3	2	-15941.2	p0=0.92944 p1=0.06007 p2=0.00986 p3=0.00064 w0=0.02632 w1=1.00000 w2=123.44697	Transcriptional regulation
Smim12	Small Integral Membrane Protein 12	4	3	2	-3064.01	p0=0.16635 p1=0.64534 p2=0.03859 p3=0.14972 w0=0.31761 w1=1.00000 w2=585.98749	Uncharacterized
Ptk2	Protein Tyrosine Kinase 2	3	3	2	-22028.3	p0=0.95503 p1=0.04086 p2=0.00394 p3=0.00017 w0=0.02812 w1=1.00000 w2=79.49650	Cell growth, intracellular signal transduction pathways triggered in response to neural peptides or to cell interactions with the extracellular matrix
Sdr42e2	Short Chain Dehydrogenase/Reductase Family 42E, Member 2	3	3	2	-8841.62	p0=0.83512 p1=0.15095 p2=0.01180 p3=0.00213 w0=0.07770 w1=1.00000 w2=172.11048	Oxidoreductase activity
Cep63	Centrosomal Protein 63	3	3	2	-18460.8	p0=0.70324 p1=0.29277 p2=0.00281 p3=0.00117 w0=0.10078 w1=1.00000 w2=999.00000	Required for normal spindle assembly, role in DNA damage response (removed from centrosome following double-strand breaks to delay mitotic progression)
Ubap2	Ubiquitin Associated Protein 2	3	3	2	-26969.5	p0=0.81518 p1=0.12769 p2=0.04939 p3=0.00774 w0=0.14627 w1=1.00000 w2=22.94721	Contains a UBA (ubiquitin associated) domain
Hgs	Hepatocyte Growth Factor-Regulated Tyrosine Kinase Substrate	3	3	2	-18550.5	p0=0.92892 p1=0.06469 p2=0.00597 p3=0.00042 w0=0.04139 w1=1.00000 w2=27.40334	Regulates endosomal sorting, plays a critical role in the recycling and degradation of membrane receptors
Afap1l2	Actin Filament Associated Protein 1 Like 2	3	3	1	-23908.8	p0=0.80496 p1=0.18977 p2=0.00427 p3=0.00101 w0=0.07249 w1=1.00000 w2=999.00000	Cytoskeletal signaling, enhances transcription promotor activity of SRC
Aasdh	Aminoadipate-Semialdehyde Dehydrogenase	3	3	2	-32554.8	p0=0.61798 p1=0.37392 p2=0.00505 p3=0.00305 w0=0.10510 w1=1.00000 w2=25.24425	Beta-alanine binding, Post-translational protein modification, Post-transcriptional RNA modification
Ptpn3	Protein Tyrosine Phosphatase, Non-Receptor Type 3	3	3	2	-21356.7	p0=0.89541 p1=0.07614 p2=0.02622 p3=0.00223 w0=0.06945 w1=1.00000 w2=998.99640	Signaling molecule, regulates cell growth, differentiation, mitotic cycle, and oncogenic transformation
Tlr5	Toll Like Receptor 5	3	3	10	-26803.8	p0=0.63249 p1=0.32355 p2=0.02908 p3=0.01488 w0=0.11006 w1=1.00000 w2=998.99895	Innate Immune Response
Pla2g6	Phospholipase A2 Group VI	3	3	0	-18925.3	p0=0.73013 p1=0.08300 p2=0.16779 p3=0.01907 w0=0.05222 w1=1.00000 w2=535.04649	Catalyzes release of fatty acids from phospholipids
Znf628	Zinc Finger Protein 628	3	3	2	-21819	p0=0.82401 p1=0.09882 p2=0.06890 p3=0.00826 w0=0.05999 w1=1.00000 w2=316.16912	Transcriptional regulation
Zmynd15	Zinc Finger MYND-Type Containing 15	3	3	1	-18227	p0=0.80063 p1=0.17608 p2=0.01910 p3=0.00420 w0=0.07528 w1=1.00000 w2=999.00000	Testis-specific transcriptional repressor, spermatogenesis
Ints7	Integrator Complex Subunit 7	3	3	10	-18632.6	p0=0.98664 p1=0.01130 p2=0.00203 p3=0.00002 w0=0.03971 w1=1.00000 w2=999.00000	Component of the Integrator (INT) complex, involved in small nuclear RNA transcription and processing, role in DNA damage response (DDR) signaling during the S phase
Chst14	Carbohydrate Sulfotransferase 14	3	3	2	-5649.32	p0=0.93600 p1=0.05854 p2=0.00513 p3=0.00032 w0=0.04183 w1=1.00000 w2=998.99970	Role in the formation of the cerebellar neural network during postnatal brain development, implicated in fetal development of connective tissues, regulation of proliferation and neurogenesis of neural precursor cells
Ermp1	Endoplasmic Reticulum Metallopeptidase 1	2	3	2	-22817.7	p0=0.77714 p1=0.15847 p2=0.05348 p3=0.01091 w0=0.08718 w1=1.00000 w2=998.98024	Metallopeptidase
Gramd1a	GRAM Domain Containing 1A	2	3	0	-15702.1	p0=0.88332 p1=0.10446 p2=0.01093 p3=0.00129 w0=0.03550 w1=1.00000 w2=999.00000	May play a role in tumor progression
Asic4	Acid Sensing Ion Channel Subunit Family Member 4	2	3	2	-11904	p0=0.84438 p1=0.06590 p2=0.08323 p3=0.00650 w0=0.05296 w1=1.00000 w2=999.00000	Acid-sensing ion channel (ASIC), implicated in synaptic transmission, pain perception, mechanoperception
Srebf1	Sterol Regulatory Element Binding Transcription Factor 1	2	3	2	-33750.7	p0=0.83063 p1=0.15949 p2=0.00829 p3=0.00159 w0=0.10410 w1=1.00000 w2=125.89867	Transcription factor that binds to the sterol regulatory element-1 (SRE1), a motif found in the promoter of the low density lipoprotein receptor gene and other genes involved in sterol biosynthesis
Iqub	IQ Motif And Ubiquitin Domain Containing	2	3	2	-27368.8	p0=0.58728 p1=0.40398 p2=0.00518 p3=0.00356 w0=0.10998 w1=1.00000 w2=136.86242	Uncharacterized
Bach1	BTB Domain And CNC Homolog 1	2	3	2	-22521.7	p0=0.84351 p1=0.14586 p2=0.00906 p3=0.00157 w0=0.11450 w1=1.00000 w2=999.00000	Transcription factor
Ptk2b	Protein Tyrosine Kinase 2 Beta	2	3	0	-18177.3	p0=0.95668 p1=0.03921 p2=0.00395 p3=0.00016 w0=0.03339 w1=1.00000 w2=499.13484	Calcium-induced regulation of ion channels and activation of the map kinase signaling pathway
Rgs3	Regulator of G Protein Signaling 3	2	3	10	-29513.4	p0=0.67976 p1=0.22211 p2=0.07397 p3=0.02417 w0=0.06633 w1=1.00000 w2=999.00000	GTPase-activating protein that inhibits G-protein-mediated signal transduction
Cmtr1	Cap Methyltransferase 1	2	3	2	-17443.2	p0=0.91697 p1=0.06266 p2=0.01908 p3=0.00130 w0=0.03758 w1=1.00000 w2=999.00000	Mediates mRNA cap1 2-O-ribose methylation to the 5-cap structure of mRNAs
Clpb	ClpB Homolog, Mitochondrial AAA ATPase Chaperonin	2	3	0	-15465.2	p0=0.75798 p1=0.15465 p2=0.07256 p3=0.01481 w0=0.03804 w1=1.00000 w2=304.55454	DNA replication, protein degradation and reactivation of misfolded proteins
Ptgfrn	Prostaglandin F2 Receptor Inhibitor	2	3	10	-23208.6	p0=0.85644 p1=0.11966 p2=0.02097 p3=0.00293 w0=0.07138 w1=1.00000 w2=341.53090	Inhibits the binding of prostaglandin F2-alpha (PGF2-alpha) to its specific FP receptor, by decreasing the receptor number rather than the affinity constant
Cog1	Component Of Oligomeric Golgi Complex 1	2	3	2	-28963.3	p0=0.72558 p1=0.13062 p2=0.12186 p3=0.02194 w0=0.10208 w1=1.00000 w2=961.35059	Required for normal Golgi morphology and function
Bach2	BTB Domain And CNC Homolog 2	2	3	2	-15912.9	p0=0.89565 p1=0.09021 p2=0.01285 p3=0.00129 w0=0.07196 w1=1.00000 w2=999.00000	Transcription factor
Ccdc78	Coiled-Coil Domain Containing 78	2	3	10	-16456.6	p0=0.44040 p1=0.54121 p2=0.00825 p3=0.01014 w0=0.15165 w1=1.00000 w2=114.47894	Component of the deuterosome, centriole amplification
Ufl1	UFM1 Specific Ligase 1	1	3	2	-16840	p0=0.85989 p1=0.09700 p2=0.03875 p3=0.00437 w0=0.08041 w1=1.00000 w2=999.00000	E3 protein ligase that mediates ufmylation
Snx19	Sorting Nexin 19	1	3	2	-28279.7	p0=0.69671 p1=0.30145 p2=0.00129 p3=0.00056 w0=0.11931 w1=1.00000 w2=74.06898	Intracellular vesicle trafficking and exocytosis , may play a role in insulin secretion
Spag5	Sperm Associated Antigen 5	1	3	10	-35253	p0=0.54914 p1=0.42025 p2=0.01734 p3=0.01327 w0=0.17489 w1=1.00000 w2=204.57640	Functional and dynamic regulation of mitotic spindles
Top1	DNA Topoisomerase I	1	3	1	-13992	p0=0.86751 p1=0.10032 p2=0.02884 p3=0.00334 w0=0.02008 w1=1.00000 w2=184.61392	Enzyme that controls and alters the topologic states of DNA during transcription
Rufy3	RUN And FYVE Domain Containing 3	1	3	2	-13857.6	p0=0.78977 p1=0.18511 p2=0.02035 p3=0.00477 w0=0.03204 w1=1.00000 w2=49.18188	Required for maintenance of neuronal polarity
Apaf1	Apoptotic Peptidase Activating Factor 1	1	3	2	-24731.4	p0=0.83107 p1=0.16523 p2=0.00309 p3=0.00061 w0=0.08515 w1=1.00000 w2=25.95486	Cytoplasmic protein that initiates apoptosis
Ctr9	CTR9 Homolog, Paf1/RNA Polymerase II Complex Component	1	3	1	-21767.1	p0=0.92171 p1=0.03330 p2=0.04342 p3=0.00157 w0=0.01902 w1=1.00000 w2=999.00000	Component of the PAF1 complex, associates with RNA pol II, transcriptional regulation and elongation, histone modification
Dis3l	DIS3 Like Exosome 3'-5' Exoribonuclease	1	3	2	-28057.6	p0=0.89971 p1=0.08370 p2=0.01517 p3=0.00141 w0=0.07461 w1=1.00000 w2=998.99995	mRNA degradation and turnover
Akap1	A-Kinase Anchoring Protein 1	1	3	10	-30989.2	p0=0.64376 p1=0.35040 p2=0.00378 p3=0.00206 w0=0.11777 w1=1.00000 w2=999.00000	Binds protein kinase A regulatory subunits and anchors them to the mitochondrion. Speculated role in the cAMP-dependent signal transduction pathway and intracellular RNA targeting
Crim1	Cysteine Rich Transmembrane BMP Regulator 1	1	3	10	-19209.6	p0=0.83565 p1=0.06427 p2=0.09293 p3=0.00715 w0=0.06147 w1=1.00000 w2=999.00000	CNS development, BMP regulation, angiogenesis
Copb2	Coatomer Protein Complex Subunit Beta 2	1	3	2	-17118.4	p0=0.96318 p1=0.02477 p2=0.01175 p3=0.00030 w0=0.02166 w1=1.00000 w2=998.99997	Part of the Golgi coatomer complex, essential for Golgi budding and vesicular trafficking
E2f7	E2F Transcription Factor 7	1	3	2	-25709.2	p0=0.71121 p1=0.27740 p2=0.00819 p3=0.00320 w0=0.11050 w1=1.00000 w2=999.00000	Atypical E2F transcription factor, participates in angiogenesis, polyploidization, DNA damage response, associates with HIF1A, activates VEGFA expression, negative regulator of keratinocyte differentiation
Ttc12	Tetratricopeptide Repeat Domain 12	1	3	10	-23312	p0=0.68759 p1=0.30223 p2=0.00707 p3=0.00311 w0=0.13349 w1=1.00000 w2=116.98351	Uncharacterized, involved in tobacco addiction
Zscan20	Zinc Finger And SCAN Domain Containing 20	1	3	10	-29249.2	p0=0.68040 p1=0.31754 p2=0.00140 p3=0.00065 w0=0.09755 w1=1.00000 w2=999.00000	Transcriptional regulation
Hk3	Hexokinase 3	1	3	2	-20952.4	p0=0.81330 p1=0.17715 p2=0.00784 p3=0.00171 w0=0.06731 w1=1.00000 w2=230.24331	Phosphorylates glucose to produce glucose-6-phosphate
Armc3	Armadillo Repeat Containing 3	1	3	2	-26021.2	p0=0.82096 p1=0.17415 p2=0.00403 p3=0.00086 w0=0.11464 w1=1.00000 w2=998.99987	Armadillo/beta-catenin (ARM) domain-containing proteins function in signal transduction, development, cell adhesion and mobility
Lrrc43	Leucine Rich Repeat Containing 43	1	3	2	-23242.2	p0=0.67644 p1=0.30401 p2=0.01349 p3=0.00606 w0=0.10443 w1=1.00000 w2=337.40452	Uncharacterized
Znf529	Zinc Finger Protein 529	1	3	10	-5372.87	p0=0.73404 p1=0.26113 p2=0.00356 p3=0.00127 w0=0.10692 w1=1.00000 w2=999.00000	Transcriptional regulation
Note: Positive selction determination and statistical outputs were based on Codeml Branch-site modelA results. Weddell seal genes were annotated based on the human gene ID within each similarity group identified by the VESPA pipeline as under positive selection. Reported outputs include number of validated positive selection sites (# verified sites), number of free parameters in the ω distributio…

## Sheet: Supplementary Data 5
Table S5. Enriched pathways among genes containing accelerated regions
Accelerated Region	Cluster Number	Cluster Name	Enrichment Score	Mean Fold Enrichment	Genes in Cluster	Genes in Largest Cluster
WedAR	1	Regulation of transcription	3.16608	1.55971	42-130	THRA, RUSC1, BTRC, SGMS1, RORA, MAP3K7, SMARCD3, FAM53A, H2AFZ, WWOX, MAP2K5, RBFOX1, POU2AF1, NUDT4, PCBD2, CSNK1G2, RCOR2, HMG20A, RRP9, MECOM, PPARGC1A, PPARGC1B, RNF130, SKOR1, EP300, MAPK6, ASCC3, PYGO2, EDF1, ST18, MAP7D3, CAMTA1, RALYL, MIPOL1, MAPKAPK5, SOX5, SOX6, MEIS1, PSMB5, DBX2, WAPL, MEIS2, DDX3X, LHX1, NPM1, PSMB2, NKX2-1, MBNL3, TRAF4, SPOP, PHACTR1, KLF6, SMG6, KLF13, FTO, FXR2,…
WedAR	2	Postsynaptic membrane	2.61455	2.60883	10-25	CADM1, SRCIN1, GRIP1, RUSC1, GRIK3, CPEB4, GRIK4, PEAK1, SYT9, SYT7, NHS, GPHN, ANK3, PARD3B, TRAF4, DPP4, PHACTR1, ANKS1B, PTPRN2, SYT11, DENND1A, GRIA4, CADPS2, ASH1L, ADGRL3
WedAR	3	Protein autophosphorylation	2.28155	2.07736	8-44	RAB5B, MAPKAPK5, MYO7A, WRNIP1, PEAK1, TTLL11, MAP3K7, GPHN, CHD7, DDX3X, PAK3, CAMK2D, SPATA5, AGAP3, KIAA0232, MAP2K5, UPF1, CSNK1G2, TAOK3, MYLK4, WNK1, ACACA, PRKCE, ALK, CPS1, AK6, ATM, NME7, SRPK1, MARK2, UBE2N, MAST4, RPS6KA3, ACVR2B, MAPK6, GNAQ, ATP9B, ASCC3, PSMC3, ULK2, EIF4A1, DDX31, GNAS, ZRANB3
WedAR	4	Zinc ion binding	1.88928	1.36887	28-87	ZNF536, THRA, SYT9, RORA, SYT7, RNF214, MAP3K7, PCGF5, EFHD1, CISD3, PAK3, ZNF407, EXOG, NSMCE2, NR2F2, DDAH1, AGAP3, RC3H1, SPON1, MAP2K5, SUOX, ZBTB20, RNF220, NUDT4, F8, ESR1, DMRT1, MECOM, PRKCE, NME7, MARK2, MAST4, RNF130, ACVR2B, EP300, GNAQ, ATP9B, ASH1L, PYGO2, ZFPM2, GNAS, ST18, EXT2, FHL1, WRNIP1, EDEM3, ZBTB16, ASTN2, PDE6A, CYB561D2, RPA1, GPHN, LHX1, PPP3CA, MBNL3, MLLT6, TRAF4, ZC3H…
WedAR	5	Nucleotide binding	1.67677	2.33874	8-23	RBFOX1, RALYL, UPF1, NUDT4, RBM20, CPEB4, SECISBP2, RRP9, FXR2, PPARGC1A, PPARGC1B, PATL1, NSUN6, RBPMS, DDX3X, PCBP4, EIF1AX, EIF4A1, NPM1, CPSF7, DDX31, MSI2, RC3H1
WedAR	6	Phosphotyrosine interaction domain	1.56085	6.22807	4	ANKS1B, DAB1, NOS1AP, SHC1
WedAR	7	Tumor necrosis factor-mediated signaling pathway	1.51115	17.8935	3-8	CDH12, GNAS, TNFSF13, PCSK7, PDGFD, TNFSF12-TNFSF13, TNFSF12, UPK2
WedAR	8	Cell surface receptor IPT/TIG	1.38594	5.28077	3-4	SUOX, CAMTA1, ASCC3, PKHD1, PLXNA2, EBF1
WedAR	9	Hedgehog signaling pathway	1.38248	6.55479	3-4	CSNK1G2, BTRC, PTCH1, SUFU
WedAR	10	Activation of MAPK activity	1.3084	2.96807	3-8	MAP3K7, GRM4, PAK3, MAPKAPK5, SHC1, ALK, FRS2, MAP2K5
PinAR	1	Regulation of transcription	6.13674	1.63038	55-234	CDX2, DBF4B, RUSC1, NELL1, RORB, RORA, FLI1, H2AFZ, LUC7L2, DHX33, PHOX2B, TADA2A, PCBD1, RXRA, RXRG, NAV3, MECOM, PPARGC1A, PPARGC1B, MAPK6, PRDM4, ASCC3, PRDM6, ST18, VGLL4, MYBBP1A, ERBB4, ARFGEF1, ARX, ARIH1, VRK1, VRK2, LHX1, SLC4A1AP, FBXO3, BCOR, TCF4, PRPF40B, SPOP, NKRF, RANBP17, KLF6, KLF7, KLF13, FTO, EME1, ASXL1, AGBL5, ZNF521, ATM, USF3, ZFHX4, SRSF4, ETS1, TRPS1, SRSF9, SMURF2, KAT6…
PinAR	2	Transcription from RNA polymerase II promoter	5.17178	2.49833	23-45	GLIS3, SUPT3H, CAMTA1, CAMTA2, CDX2, THRA, POU6F2, TBX20, PAX5, NFIX, CTCF, PAX3, MEIS1, YBX2, FLI1, MEIS2, LHX1, ZNF148, TARDBP, PAX8, NFAT5, ETV1, RUNX2, NFATC3, ZBTB7B, PHOX2B, CREB3, TADA2A, KLF13, AFF4, ESR1, CREB5, GTF2H1, PRDM4, ETS1, EBF3, TRPS1, EBF1, ASH1L, PBX1, HIVEP1, ZFHX3, NCOR1, NFIA, NFIB
PinAR	3	Zinc ion binding	4.13175	1.44024	55-169	SLC8A3, DBF4B, PLEKHM3, LMO1, THRA, ZAK, MASP2, TNNC1, ADCY5, ZNF827, SYT9, FSTL4, RORB, RORA, SYT7, ITSN2, TTN, CNOT6, NT5DC1, MAP3K7, CDH20, ZNF182, PAPPA, CISD3, NT5C2, RC3H2, DDAH1, MAP2K5, COL10A1, KCND3, RNF220, NUDT4, RXRA, F8, TRIM41, RXRG, MECOM, TRERF1, NME7, STK3, TANK, MARK2, RNF130, ADAMTS8, PITPNM3, PRDM4, ATP9B, PRDM6, COL1A2, PYGO2, ST18, EXT1, ZFAND3, ASTN2, RIMS2, MYO9A, PDE6A, …
PinAR	4	Postsynaptic membrane	3.61767	2.35466	16-43	SLC8A3, TLN1, SDCCAG8, ENAH, CADM1, SRCIN1, TLN2, GRIK2, RUSC1, CPEB4, SYT9, GABBR2, SYT7, RIMS2, NHS, VCL, LRRTM4, ANK3, DMD, PARD3B, DPP4, DLG2, TRAF4, OLFM1, DTNA, LRFN2, FLRT3, PHACTR1, GABRA1, FOCAD, LPP, DENND1A, GRIA3, GRIA4, GJB1, TNS1, CADPS2, XIRP2, PLEKHA7, TENM2, SIPA1L1, ASH1L, SRGAP2
PinAR	5	Protein phosphorylation	3.07795	1.84732	24-77	ZAK, RAB5B, ADCY5, STK35, CASK, INO80, TTN, TTLL11, MAP3K7, KIF13A, PRKAR2A, NT5C2, ORC4, DHX33, AGAP3, SIK3, CDK14, AKT3, MAP2K5, SRPK2, UBE2A, MYO3A, CSNK1G2, MYLK4, PDE10A, PRKCE, SRPK1, NME7, STK3, ARL3, MARK2, UBE2N, ACVR2A, DHX29, MAPK6, ATP9B, ASCC3, DDX31, GNAS, SMARCA2, DNAH11, CHKA, DNAH12, ERBB4, WRNIP1, MKNK1, MYO9A, VRK1, VRK2, CHD7, DGKB, SBK1, DDX3X, FIGN, CAMK2D, PRKAA1, ACSL4, CS…
PinAR	6	Cell surface receptor IPT/TIG	2.77061	7.08818	8-10	SUOX, CAMTA1, CAMTA2, PLXNA4, EBF3, ASCC3, PKHD1, EBF1, NFAT5, NFATC3
PinAR	7	Neuron development	2.64325	16.453	3-17	ADAM11, NRXN3, CRTAC1, MASP2, NELL1, LRP1B, ASTN2, MEGF11, TENM4, EYS, TENM1, TENM2, TENM3, CNTNAP2, TLL2, NRG2, VLDLR
PinAR	8	Rab guanyl-nucleotide exchange factor activity	2.60288	7.89678	5-12	ARHGEF33, SOS1, DENND4C, DENND1A, RGP1, DENND4B, RIC8B, FGD5, ST5, ARFGEF1, DENND1B, ARHGEF11
PinAR	9	cGMP-PKG signaling pathway	2.24895	2.44025	9-16	SLC8A3, KCNMA1, ATP1B1, SLC8A1, CREB3, ADCY5, MYLK4, NPR2, CREB5, PRKCE, PPP3CB, PPP1R12A, PLCB1, NFATC3, PIK3R1, AKT3
PinAR	10	DNA repair	2.129	1.97955	15-23	UBE2A, UPF1, EME1, POLA1, UVRAG, INO80, SMG1, ATM, GTF2H1, RBBP8, JMY, RPA1, ZRANB3, INO80D, FANCC
PinAR	11	Steroid hormone mediated signaling pathway	2.08501	4.52955	5-10	THRA, RXRA, RXRG, ESR1, RORB, RORA, YAP1, TCF4, PPARGC1A, GTF2H1
PinAR	12	DNA replication	1.85638	16.2108	3-8	RPA1, GINS2, WRNIP1, POLA1, ORC4, NFIX, NFIA, NFIB
PinAR	13	SH3 domain	1.72025	2.35888	8-15	SH3GL3, SASH1, RUSC1, CACNB2, CASK, ITSN2, CACNB4, SAMSN1, NEB, FCHSD2, SH3RF2, CRK, DLG2, PIK3R1, SRGAP2
PinAR	14	Calmodulin binding	1.65194	2.5888	6-14	SLC8A3, SLC8A1, ARPP21, MYO3A, KCNN2, PPP3CB, CAMK2D, EDF1, MKNK1, CASK, SYT7, PLCB1, TTN, KCNQ1
PinAR	15	Homeobox	1.60099	1.86088	10-22	PHOX2B, CDX2, TADA2A, POU6F2, PAX5, ZEB2, PAX3, TRERF1, MEIS1, ARX, ADNP2, ZFHX4, MEIS2, LHX1, PAX8, PBX1, POU3F1, ZFHX2, TLX3, CUX1, NCOR1, ZFHX3
PinAR	16	Laminin G domain	1.578	5.43849	3-13	SHBG, MAMDC4, PTPRM, NRXN3, NELL1, LRBA, TRIM41, PTPRT, MID1, LAMA2, EYS, PAPPA, CNTNAP2
PinAR	17	Adrenergic signaling in cardiomyoctyes	1.54087	4.11231	5-13	ATP1B1, CREB3, TNNC1, ADCY5, CAMK2D, CACNB2, CREB5, GNAS, CACNB4, TPM2, PLCB1, KCNQ1, PIK3R1, AKT3
PinAR	18	Paired domain	1.44091	9.72731	3	PAX8, PAX5, PAX3
PinAR	19	Histone binding	1.43008	2.70337	4-13	KMT2E, JADE2, ASH1L, SYTL4, PHF21A, PYGO2, SYTL2, PHF12, FGD5, PHF20L1, RIMS2, KAT6B, MLLT6
PinAR	20	WW domain	1.41809	4.05065	3-7	PLEKHA7, NEDD4, DMD, SMURF2, YAP1, STXBP4, PRPF40B
PinAR	21	SH3 Variant	1.38737	3.42291	4-8	SH3GL3, SASH1, CASK, SH3RF2, ITSN2, SAMSN1, CRK, DLG2
PinAR	22	Glycosaminoglycan biosynthetic process	1.34725	4.60029	3-6	GPC4, NDST1, XYLT1, GPC6, HS6ST2, EXT1
PinAR	23	Plasma membrane	1.30251	1.12899	148-243	ATP1B1, SLC9A7, CADM1, ADCY5, RUSC1, DNAJB14, SYT9, SGMS1, SIDT1, SYT7, MEGF11, MAP3K7, KIF13A, CDH20, SEMA7A, IZUMO3, SH3GL3, SGPL1, PTPRM, SCN2A, F8, LIFR, PTPRT, NAV3, VTI1A, MARK2, PITPNM3, SIPA1L1, NPTN, EFNA5, EXT1, GRB14, ERBB4, AKAP12, SORCS1, CACNB2, RIMS2, MYO9A, ARFGEF1, SORCS3, FAM19A5, FAM65B, VRK1, VRK2, DMD, IL1RAPL1, SASH1, SPNS2, FTO, DENND1A, ATP11C, NCKAP1, SEMA6A, SEMA6D, SYTL…
Note: Accelerated regions were evaluated based on the placental mammal subset of the UCSC 100-way vertebrate alignment (hg38). WedAR indicates accelerated regions identified in genes from the Weddell seal only. PinAR indicates accelerated regions identified in genes from the pinniped (walrus + Weddell seal) subtree.

## Sheet: Supplementary Data 6
Table S6. Species list of 57 placental mammals included in accelerated region analysis
Common name	Latin name
human	Homo sapiens
chimpanzee	Pan troglodytes
gorilla	Gorilla gorilla gorilla
orangutan	Pongo pygmaeus abelii
gibbon	Nomascus leucogenys
rhesus macaque	Macaca mulatta
crab-eating macaque	Macaca fascicularis
olive baboon	Papio anubis
green mokey	Chlorocebus sabaeus
marmoset	Callithrix jacchus
squirrel monkey	Saimiri boliviensis
bushbaby	Otolemur garnettii
Chinese tree shrew	Tupaia chinensis
13-lined ground squirrel	Ictidomys tridecemlineatus
jerboa	Jaculus jaculus
prairie vole	Microtus ochrogaster
Chinese hamster	Cricetulus griseus
golden hamster	Mesocricetus auratus
mouse	Mus musculus
rat	Rattus norvegicus
naked mole rat	Heterocephalus glaber
guinea pig	Cavia porcellus
chinchilla	Chinchilla lanigera
degu	Octodon degus
rabbit	Oryctolagus cuniculus
pika	Ochtona princeps
pig	Sus scrofa
alpaca	Vicugna pacos
camel	Camelus ferus
dolphin	Tursiops truncatus
killer whale	Orsinus orca
Tibetan antelope	Pantholops hodgsonii
cow	Bos taurus
sheep	Ovis aries
goat	Capra hircus
horse	Equus caballus
southern white rhinoceros	Certotherium simum
cat	Felis catus
dog	Canis lupus familiaris
ferret	Mustela putorius furo
panda	Ailuropoda melanoleuca
walrus	Odobenus rosmarus divergens
seal	Leptonychotes weddellii
black flying fox	Pteropus alecto
megabat	Pteropus vampyrus
David's myotis bat	Myotis davidii
microbat	Myotis lucifugus
big brown bat	Eptesicus fuscus
hedgehog	Erinaceus europaeus
common shrew	Sorex araneus
star nosed mole	Condylura cristata
elephant	Loxodonta africana
cape elephant shrew	Elephantulus edwardii
manatee	Trichechus manatus latirostris
cape golden mole	Chrysochloris asiatica
tenrec	Echinops telfari
aardvark	Orycteropus afer afer
http://genomewiki.ucsc.edu/index.php/Hg38_100-way_conservation_alignment

## Sheet: Supplementary Data 7
Table S7. List of 84 hypoxia and 69 lipid genes used for hypothesis testing and their genomic positions
Genes	GenBank ID	Chr	Start	End	Category
ADM	NM_001124	chr11	10304979	10307402	hypoxia
AGPAT2	NM_006412	chr9	136673142	136687459	hypoxia
AGTPBP1	NM_015239	chr9	85546538	85742029	hypoxia
ANGPTL4	NM_001039667	chr19	8364126	8374375	hypoxia
ARNT2	NM_014862	chr15	80404349	80597936	hypoxia
BAX	NM_004324	chr19	48954859	48961262	hypoxia
BHLHE40	NM_003670	chr3	4979411	4985180	hypoxia
BIRC5	NM_001168	chr17	78214195	78225635	hypoxia
CA1	NM_001738	chr8	85328228	85378154	hypoxia
CASP1	NM_033292	chr11	105025509	105035157	hypoxia
CAT	NM_001752	chr11	34438924	34472060	hypoxia
CDC42	NM_001791	chr1	22052626	22092943	hypoxia
CHGA	NM_001275	chr14	92923099	92935296	hypoxia
COL1A1	NM_000088	chr17	50184095	50201639	hypoxia
CREBBP	NM_004380	chr16	3725054	3880120	hypoxia
CSTB	NM_000100	chr21	43773664	43776375	hypoxia
CYGB	NM_134268	chr17	76527347	76537905	hypoxia
DAPK3	NM_001348	chr19	3958452	3971123	hypoxia
DCTN2	NM_006400	chr12	57530049	57547331	hypoxia
DR1	NM_001938	chr1	93345920	93362591	hypoxia
ECE1	NM_001397	chr1	21217246	21290489	hypoxia
EEF1A1	NM_001402	chr6	73515749	73521032	hypoxia
ENO1	NM_001428	chr1	8860999	8879092	hypoxia
EP300	NM_001429	chr22	41092609	41180077	hypoxia
EPAS1	NM_001430	chr2	46297401	46386703	hypoxia
EPO	NM_000799	chr7	100720799	100723701	hypoxia
GNA11	NM_002067	chr19	3094409	3124002	hypoxia
GPI	NM_000175	chr19	34365119	34402413	hypoxia
GPX1	NM_000581	chr3	49357170	49358600	hypoxia
HBB	NM_000518	chr11	5225465	5227071	hypoxia
HIF1A	NM_001530	chr14	61695400	61748259	hypoxia
HIF1AN	NM_017902	chr10	100535883	100553924	hypoxia
HIF3A	NM_152794	chr19	46303598	46343433	hypoxia
HK2	NM_000189	chr2	74832654	74893354	hypoxia
HMOX1	NM_002133	chr22	35381066	35394214	hypoxia
HYOU1	NM_006389	chr11	119044184	119057246	hypoxia
IGF2	NM_000612	chr11	2129111	2138974	hypoxia
IGFBP1	NM_000596	chr7	45888359	45893668	hypoxia
IL1A	NM_000575	chr2	112773914	112785398	hypoxia
IL6	NM_000600	chr7	22727141	22732002	hypoxia
IL6ST	NM_002184	chr5	55935096	55994993	hypoxia
IPCEF1	NM_015553	chr6	154154482	154356766	hypoxia
IQGAP1	NM_003870	chr15	90388240	90502243	hypoxia
KAT5	NM_006388	chr11	65712001	65719606	hypoxia
KHSRP	NM_003685	chr19	6413107	6424811	hypoxia
KIT	NM_000222	chr4	54657927	54740715	hypoxia
LCT	NM_002299	chr2	135787839	135837180	hypoxia
LEP	NM_000230	chr7	128241277	128257629	hypoxia
MAN2B1	NM_000528	chr19	12646507	12666777	hypoxia
MOCS3	NM_014484	chr20	50958813	50961862	hypoxia
MT3	NM_005954	chr16	56589354	56591088	hypoxia
MYBL2	NM_002466	chr20	43667018	43716496	hypoxia
NAA10	NM_003491	chrX	153929826	153935154	hypoxia
NOS2	NM_000625	chr17	27756765	27800529	hypoxia
NOTCH1	NM_017617	chr9	136494432	136545786	hypoxia
NPY	NM_000905	chr7	24284187	24291865	hypoxia
NUDT2	NM_001161	chr9	34329505	34343713	hypoxia
PDIA2	NM_006849	chr16	283117	287209	hypoxia
PEA15	NM_003768	chr1	160205318	160215376	hypoxia
PLAU	NM_002658	chr10	73911100	73917500	hypoxia
PLOD3	NM_001084	chr7	101205976	101217730	hypoxia
PPARA	NM_005036	chr22	46150595	46243756	hypoxia
PPP2CB	NM_001009552	chr8	30785609	30812836	hypoxia
PRKAA1	NM_006251	chr5	40759378	40798195	hypoxia
PRPF40A	NM_017892	chr2	152651592	152717461	hypoxia
PSMB3	NM_002795	chr17	38752712	38764231	hypoxia
PTX3	NM_002852	chr3	157436790	157443628	hypoxia
RARA	NM_000964	chr17	40309170	40357643	hypoxia
RPL28	NM_000991	chr19	55385931	55392083	hypoxia
RPL32	NM_000994	chr3	12834944	12841582	hypoxia
RPS2	NM_002952	chr16	1962060	1964826	hypoxia
RPS7	NM_001011	chr2	3575262	3580919	hypoxia
SAE1	NM_005500	chr19	47130822	47210636	hypoxia
SLC2A1	NM_006516	chr1	42925374	42959176	hypoxia
SLC2A4	NM_001042	chr17	7281734	7288048	hypoxia
SNRNP70	NM_003089	chr19	49085139	49108613	hypoxia
SPTBN1	NM_003128	chr2	54456316	54671446	hypoxia
SSSCA1	NM_006396	chr11	65570458	65571888	hypoxia
SUMO2	NM_006937	chr17	75167729	75183003	hypoxia
TH	NM_000360	chr11	2163928	2171805	hypoxia
TST	NM_003312	chr22	37010858	37019453	hypoxia
TUBA4A	NM_006000	chr2	219249710	219253946	hypoxia
UCP2	NM_003355	chr11	73974670	73982844	hypoxia
VEGFA	NM_003376	chr6	43770208	43786486	hypoxia
ABCA1	NM_005502	chr9	104781002	104928246	lipid
ABCA12	NM_173076	chr2	214931541	215138428	lipid
ABCA3	NM_001089	chr16	2275877	2340746	lipid
ABCA4	NM_000350	chr1	93992837	94121149	lipid
ABCA7	NM_019112	chr19	1040102	1065571	lipid
ABCD1	NM_000033	chrX	153724867	153744762	lipid
ABCD2	NM_005164	chr12	39551219	39620041	lipid
ABCG1	NM_004915	chr21	42219156	42297244	lipid
ABCG5	NM_022436	chr2	43812471	43838819	lipid
ABCG8	NM_022437	chr2	43838963	43878466	lipid
ADIPOQ	NM_004797	chr3	186842673	186858463	lipid
AKR1C4	NM_001818	chr10	5196834	5218947	lipid
ALDH1L1	NM_001270364	chr3	126103560	126181186	lipid
ANGPTL3	NM_014495	chr1	62597486	62606305	lipid-transport
ANGPTL4	NM_139314	chr19	8364126	8374375	lipid
APOA1	NM_000039	chr11	116835750	116837950	lipid-transport
APOA2	NM_001643	chr1	161222292	161223628	lipid-transport
APOA4	NM_000482	chr11	116820701	116823295	lipid-transport
APOA5	NM_052968	chr11	116789369	116792420	lipid
APOB	NM_000384	chr2	21001428	21044073	lipid-transport
APOC1	NM_001645	chr19	44914554	44919349	lipid-transport
APOC3	NM_000040	chr11	116829907	116833071	lipid-transport
APOE	NM_000041	chr19	44905748	44909395	lipid-transport
APOM	NM_001256169	chr6	31652409	31658210	lipid-transport
CAPN3	NM_000070	chr15	42359499	42412317	lipid
CD36	NM_001001547	chr7	80602187	80674418	lipid
CETP	NM_000078	chr16	56961922	56983844	lipid-transport
CTF1	NM_001330	chr16	30896606	30903560	lipid
CYP26A1	NM_057157	chr10	93073474	93077884	lipid
ELOVL2	NM_017770	chr6	10980759	11044391	lipid
FABP1	NM_001443	chr2	88122988	88128131	lipid
FRMD5	NM_032892	chr15	43870760	44195294	lipid
FTO	NM_001080432	chr16	53703962	54114467	lipid
GCKR	NM_001486	chr2	27496838	27523683	lipid
GHRL	NM_001134941	chr3	10285749	10292947	lipid
GRB14	NM_004490	chr2	164492812	164621850	lipid
INSR	NM_000208	chr19	7112254	7294302	lipid
JMJD1C	NM_001322258	chr10	63167220	63522075	lipid
KLHL8	NM_001292003	chr4	87160103	87220268	lipid
LDLR	NM_000527	chr19	11089361	11133829	lipid-transport
LEPR	NM_002303	chr1	65420651	65637493	lipid
LIPC	NM_000236	chr15	58431975	58568874	lipid
LIPE	NM_005357	chr19	42401506	42427426	lipid
LIPG	NM_006033	chr18	49562030	49592908	lipid
LPA	NM_005577	chr6	160531482	160666375	lipid
LPL	NM_000237	chr8	19939070	19967259	lipid
LRPAP1	NM_002337	chr4	3503596	3532497	lipid
MAGEL2	NM_019066	chr15	23643548	23647846	lipid
MET	NM_000245	chr7	116672389	116798386	lipid
MKRN3	NM_005664	chr15	23565306	23568019	lipid
MPO	NM_000250	chr17	58269855	58280935	lipid-transport
MPP3	NR_003562	chr17	43800798	43833194	lipid
MSL2	NM_001145417	chr3	136148917	136194468	lipid
MTTP	NM_000253	chr4	99564077	99623997	lipid
NPAP1	NM_018958	chr15	24675393	24683446	lipid
PCSK1	NM_001177875	chr5	96390335	96432159	lipid
PCSK9	NR_110451	chr1	55040221	55064853	lipid-transport
PDXDC1	NM_001324021	chr16	14974962	15139410	lipid
PINX1	NM_017884	chr8	10764960	10839899	lipid
PLA2G6	NM_001199562	chr22	38111494	38181909	lipid
PLTP	NM_006227	chr20	45898619	45912364	lipid-transport
PNPLA2	NM_020376	chr11	818900	825571	lipid
PNPLA5	NM_138814	chr22	43879677	43892013	lipid-transport
PON1	NM_000446	chr7	95297675	95324706	lipid-transport
PTPN11	NM_002834	chr12	112418897	112509918	lipid
RETN	NM_020415	chr19	7669085	7670454	lipid
SORT1	NM_002959	chr1	109309565	109397945	lipid-transport
SPTLC3	NM_018327	chr20	13008953	13166764	lipid-transport
ZBTB20	NM_001348800	chr3	114314499	115147280	lipid
Note: The subset of genes within the lipid gene list that were evaluated for lipid transport are denoted lipid-transport.

## Sheet: Supplementary Data 8
Table S5. Primer sequences used for qPCR in Weddell seals and sheep
Gene	Weddell seal		Sheep
	FWD	REV	FWD	REV
Sumo2	AAAAGCCCAAGGAAGGAGTC	GCCTCATTGACAAACCCTGT	GGATGGTTCTGTGGTGCAGT	CTCCAACTGTGCAGGTGTGT
Ep300	GGCATGGTGCCAGTTTCTAT	TGGTGCTGAAGAGGAGAGGT	ATGCCAGAGCCTAAAGCAGA	CGGTAAAGTGCCTCCAATGT
Fto	ACCCCTTCACCAAGGAGACT	CTGCAGGCTCAAAGGATTTC	CAGCTTGAAGGCAGAGATCC	GAGGTGGTAAACCAGCCAAA
Zbtb20	ATCAGTTGCAAGGGGATGAC	AGCAGCTTGTCCTGGAAGAA	AAGAAGCAACGAGGTGGAGA	CAAGTTGCTGGTGAGGGTTT
